# Supplementary material for: AI-Guided Inference of Morphodynamic Attractor-like States in Glioblastoma
Source: Diagnostics (Basel). 2026 Jan 1;16(1):139. doi: 10.3390/diagnostics16010139 (PMC12785452; doi:10.3390/diagnostics16010139)
Supplement: Supplementary file 1 [file diagnostics-16-00139-s001.zip]

Archive with 1 entries (1 files):
- diagnostics-4005255-supplementary.pdf
